# Supplementary material for: Identification and Characterization of HAESA-Like Genes Involved in the Fruitlet Abscission in Litchi
Source: Int J Mol Sci. 2019 Nov 26;20(23):5945. doi: 10.3390/ijms20235945 (PMC6928639; doi:10.3390/ijms20235945)
Supplement: Supplementary file 1 [file ijms-20-05945-s001.zip]

Archive with 2 entries (2 files):
- File S1.pdf
- Table S1.xlsx
