# Supplementary material for: Identification and Characterization of HAESA-Like Genes Involved in the Fruitlet Abscission in Litchi
Source: Int J Mol Sci. 2019 Nov 26;20(23):5945. doi: 10.3390/ijms20235945 (PMC6928639; doi:10.3390/ijms20235945)
Supplement: Supplementary file 1 [file ijms-20-05945-s001.zip › Table S1.xlsx]

## Sheet: 工作表1
Table S1. Primers used in this study.
Primer name	(5'-3')	Purpose
LcHSL2-F:	ATGAAGTACCAGAGCATCAAATTATTTCTTAGCTTACTAT	For LcHSL2 cloning
LcHSL2-R:	TTTTGGCCGAGTCACAGCCTTTGCATTC	For LcHSL2 cloning
LcHSL2-1302-F:	GGACTCTTGACCATGGTAATGAAGTACCAGAGCATCAAATTATTTC	For 35S:LcHSL2 construction
LcHSL2-1302-R:	GTCAGATCTACCATGGTTTTTGGCCGAGTCACAGCCTTTG	For 35S:LcHSL2 construction
LcHSL2-GUS-F:	GCTGGCTTTTTCCTGTAGCTGGCAAATTTG	For LcHSL2pro:GUS construction
LcHSL2-GUS-R:	TTTGCAATGAGAGCAACAGAGACTCTGCTG	For LcHSL2pro:GUS construction
LcHSL2-GFP-F:	CTCAAGCTTCGAATTCATGAAGTACCAGAGCATCAAATTATTTC	For 35S:LcHSL2-GFP construction
LcHSL2-GFP-R:	CACCATCAGGATCCCGGGTTTTGGCCGAGTCACAGCCTTTG	For 35S:LcHSL2-GFP construction
LcHSL2-qPCR-F:	GAAGTACCAGAGCATCAAATTATTTCTTAG	For qRT-PCR in litchi
LcHSL2-qPCR-R:	ACAGGTAATGCCAGTCCAATTGC	For qRT-PCR in litchi
